# Supplementary material for: Creating local estimates from a population health survey: practical application of small area estimation methods
Source: AIMS Public Health. 2020 Jun 22;7(2):403–24. doi: 10.3934/publichealth.2020034 (PMC7327397; doi:10.3934/publichealth.2020034)
Supplement: Supplementary file 2 [file publichealth-07-02-034-s002.xlsx]

## Sheet: Sheet1
David Steel	dsteel@uow.edu.au	David Steel;dsteel@uow.edu.au
Carole Birrell	cbirrell@uow.edu.au	Carole Birrell;cbirrell@uow.edu.au
Diane Hindmarsh	diane.hindmarsh@uow.edu.au	Diane Hindmarsh;diane.hindmarsh@uow.edu.au
Ray Chambers	ray.chambers@uow.edu.au	Ray Chambers;ray.chambers@uow.edu.au
Margo Barr	margo.barr@unsw.edu.au	Margo Barr;margo.barr@unsw.edu.au
Sarah Thackway	sarah.thackway@health.nsw.gov.au	Sarah Thackway;sarah.thackway@health.nsw.gov.au
Louisa Jorm	l.jorm@unsw.edu.au	Louisa Jorm;l.jorm@unsw.edu.au
Helen Moore	helen.moore@health.nsw.gov.au	Helen Moore;helen.moore@health.nsw.gov.au
Tim Harrold	tim.harrold@health.nsw.gov.au	Tim Harrold;tim.harrold@health.nsw.gov.au	NSW pop health survey program
John Glover	john.glover@tua.edu.au	John Glover;john.glover@tua.edu.au	PHIDU
James Brown	james.brown@uts.edu.au	James Brown;james.brown@uts.edu.au	Author on referenced paper
Andrew Lawson	lawsonab@musc.edu	Andrew Lawson;lawsonab@musc.edu
Travis Loux	travis.loux@slu.edu	Travis Loux;travis.loux@slu.edu
PK Mukhopadhyay	pushpal.mukhopadhyay@sas.com	PK Mukhopadhyay;pushpal.mukhopadhyay@sas.com
Darren Mayne	darren.mayne@health.nsw.gov.au	Darren Mayne;darren.mayne@health.nsw.gov.au
Barry Borman	B.Borman@massey.ac.nz	Barry Borman;B.Borman@massey.ac.nz
Doug Lincoln	Douglas.Lincoln@health.qld.gov.au	Doug Lincoln;Douglas.Lincoln@health.qld.gov.au	Queensland health
Daniel Elazar	daniel.elazar@abs.gov.au	Daniel Elazar;daniel.elazar@abs.gov.au	ABS
Robert Clark	Robert.Clark@anu.edu.au	Robert Clark;Robert.Clark@anu.edu.au
Nick Longford	sntlnick@SNTL.co.uk	Nick Longford;sntlnick@SNTL.co.uk
Bin Jalaludin	bin.jalaludin@health.nsw.gov.au	Bin Jalaludin;bin.jalaludin@health.nsw.gov.au
Shanley Chong	shanley.chong@health.nsw.gov.au	Shanley Chong;shanley.chong@health.nsw.gov.au
Geoff Morgan	geoffrey.morgan@sydney.edu.au	Geoff Morgan;geoffrey.morgan@sydney.edu.au
